# Supplementary material for: Pentastiridius leporinus (Linnaeus, 1761) as a Vector of Phloem-Restricted Pathogens on Potatoes: ‘Candidatus Arsenophonus Phytopathogenicus’ and ‘Candidatus Phytoplasma Solani’
Source: Insects. 2024 Mar 13;15(3):189. doi: 10.3390/insects15030189 (PMC10971734; doi:10.3390/insects15030189)
Supplement: Supplementary file 1 [file insects-15-00189-s001.zip]

Archive with 1 entries (1 files):
- insects-2909947-supplementary.pdf
